# Supplementary material for: meso-Tetrahexyl-7,8-dihydroxychlorin and Its Conversion to ß-Modified Derivatives
Source: Molecules. 2024 May 5;29(9):2144. doi: 10.3390/molecules29092144 (PMC11085094; doi:10.3390/molecules29092144)
Supplement: Supplementary file 1 [file molecules-29-02144-s001.zip]

Archive with 1 entries (1 files):
- molecules-2985141-supplementary.pdf
